# Supplementary material for: Detergent Resistant Membrane Domains in Broccoli Plasma Membrane Associated to the Response to Salinity Stress
Source: Int J Mol Sci. 2020 Oct 17;21(20):7694. doi: 10.3390/ijms21207694 (PMC7588934; doi:10.3390/ijms21207694)
Supplement: Supplementary file 1 [file ijms-21-07694-s001.zip]

Archive with 4 entries (4 files):
- Supplemental_Figure S1.docx
- Supplemental_Table S1, S2, S3 (2).xlsx
- Suplemental Table S4.docx
- Suplemental Table S5.docx
